# Supplementary material for: Old Plants for New Food Products? The Diachronic Human Ecology of Wild Herbs in the Western Alps
Source: Plants (Basel). 2025 Jan 3;14(1):122. doi: 10.3390/plants14010122 (PMC11723087; doi:10.3390/plants14010122)
Supplement: Supplementary file 1 [file plants-14-00122-s001.zip]

Archive with 1 entries (1 files):
- plants-3349572-supplementary.pdf
